# Supplementary material for: Patient-Reported Outcomes Assessing the Impact of Palliative Radiotherapy on Quality of Life and Symptom Burden in Head and Neck Cancer Patients: A Systematic Review
Source: Front Oncol. 2021 Jun 4;11:683042. doi: 10.3389/fonc.2021.683042 (PMC8213366; doi:10.3389/fonc.2021.683042)
Supplement: Supplementary file 3 [file Table_1.xlsx]

## Sheet: PICO
Supplementary table 1. Search strategy
PICO-Elements
search term structure exemplified for Pubmed/MEDLINE
Population I		Population II		Intervention	Comparator		Outcome
(((((Head and Neck Neoplasms [Mesh] OR Otorhinolaryngologic Neoplasms [Mesh] OR (Neoplasms[Mesh]) OR (cancer* OR carcinoma* OR neoplasms* OR tumor OR tumour* OR metastas* OR SCC*) AND (((((("Head and Neck" [ALL])) OR ((face OR facial OR thyroid OR salivary OR paranasal OR "aero digistive" OR aerodigestive OR aero digestive OR uadt OR "middle ear cleft" OR "nasal cavit*" OR larynx OR laryngeal OR …	AND	(((((((exp* palliative care) OR palliat* [TW]) OR "advanced disease*" [TW]) OR (("end-stage disease" OR "end stage disease" OR "end-stage-illness" OR "end-Stage" [TW])))) OR (((((((Terminally ill* [ALL]) OR Terminal* Care* [ALL]) OR Terminal* Stage* [ALL]) OR dying* [ALL]) OR close death* [ALL]) OR terminal* disease* [TW]) OR end Life [TW]))))	AND	((("Radiotherapy"[Mesh]) OR (((((((((((((chemoradiotherap*) OR chemo-radiotherap*) OR chemo radiotherapy) OR "chemo radiotherapy") OR radiochemotherap*) OR CCRT) OR CRT) OR CT/RT) OR chemoradiat*) OR radiotherapy) OR radio-therap*) OR radiation) OR irradiat*"))))	n.a.	AND	(((((((((outcome assessment OR "Outcome Assessment (Health Care)"[Mesh]) OR "Patient Outcome Assessment"[Mesh]) OR patient reported outcome [ALL] OR patient reported outcome* [ALL] OR "Patient Reported Outcome Measures"[Mesh]) OR quality of life [ALL] OR "Quality of Life"[Mesh]) OR health related [ALL] OR outcome measure [ALL] OR "QL" [ALL] OR "QoL" [ALL] OR "HRQL" [ALL] OR "HRQoL" [ALL] OR activ…
Comments:
Reference: van der Veen J, et al. Modern radiotherapy techniques versus three‐dimensional conformal radiotherapy for head and neck cancer. Cochrane Database of Systematic Reviews 2017, Issue 12. Art. No.: CD012904. DOI: 10.1002/14651858.CD012904.		Reference: Haun MW, et al. Early palliative care for adults with advanced cancer. Cochrane Database of Systematic Reviews 2017, Issue 6. Art. No.: CD011129. DOI: 10.1002/14651858.CD011129.pub2.		Reference: van der Veen J, et al. Modern radiotherapy techniques versus three‐dimensional conformal radiotherapy for head and neck cancer. Cochrane Database of Systematic Reviews 2017, Issue 12. Art. No.: CD012904. DOI: 10.1002/14651858.CD012904.	not applicable as the comparator is the longitudinal change of patient reported outcomes before and after palliative radiotherapy		Reference1: Gonçalves Bradley DC, et al. Routine provision of information on patient‐reported outcome measures to healthcare providers and patients in clinical practice. Cochrane Database of Systematic Reviews 2015, Issue 4. Art. No.: CD011589. DOI: 10.1002/14651858.CD011589.
							Reference 2: Rogers SN, Barber B. Using PROMs to guide patients and practitioners through the head and neck cancer journey. Patient Relat Outcome Meas. 2017;8:133–42.
							Reference 3: Chera BS, et al. Recommended patient-reported core set of symptoms to measure in head and neck cancer treatment trials. J Natl Cancer Inst. Juli 2014;106(7).

## Sheet: search string Pubmed
Supplementary table 1. Search strategy
search string
Pubmed/MEDLINE
(((((Head and Neck Neoplasms [Mesh] OR Otorhinolaryngologic Neoplasms [Mesh] OR (Neoplasms[Mesh]) OR (cancer* OR carcinoma* OR neoplasms* OR tumor OR tumour* OR metastas* OR SCC*) AND (((((("Head and Neck" [ALL])) OR ((face OR facial OR thyroid OR salivary OR paranasal OR "aero digestive" OR aerodigestive OR aero digestive OR uadt OR "middle ear cleft" OR "nasal cavit*" OR larynx OR laryngeal OR …
Comments:
Used filters for this search: Human, English, French, German, Spanish
Search was conducted on 27 Nov 2020

## Sheet: search string EMBASE
Supplementary table 1. Search strategy
search string
EMBASE
('head and neck cancer'/exp OR ('malignant neoplasm'/exp AND ('head'/exp OR 'neck'/exp)) OR 'head and neck cancer':ab,ti OR ((cancer*:ab,ti OR carcinoma*:ab,ti OR neoplasm*:ab,ti OR tumor*:ab,ti OR tumour*:ab,ti OR metastas*:ab,ti OR scc*:ab,ti) AND ('head and neck':ab,ti OR face:ab,ti OR facial:ab,ti OR thyroid:ab,ti OR salivary:ab,ti OR paranasal:ab,ti OR 'aero digestive':ab,ti OR aerodigestive…
Comments:
Used filters for this search: none
Search was conducted on 23 Nov 2020

## Sheet: search string ClinicalTrials
Supplementary table 1. Search strategy
search string
ClinicalTrials.gov
( AREA[ConditionSearch] Head and Neck Cancer OR Face OR mouth OR Thyroid OR salivary OR paranasal OR UADT OR AREA[ConditionSearch] middle ear cleft OR AREA[ConditionSearch] Nasal Cavity Cancer OR AREA[ConditionSearch] Larynx OR AREA[ConditionSearch] glottis OR AREA[ConditionSearch] Oral Cavity Cancer OR AREA[ConditionSearch] Nasopharynx cancer OR AREA[ConditionSearch] hypopharynx cancer OR AREA[C…
Comments:
Search was conducted on 27 Nov 2020

## Sheet: search string Cochrane CENTRAL
Supplementary table 1. Search strategy
search string
Cochrane Library
#1	Head and Neck Neoplasms
#2	Otorhinolaryngologic Neoplasms
#3	Neoplasms
#4	(cancer* OR cancer):ti,ab,kw
#5	(carcinoma* OR carcinoma):ti,ab,kw
#6	(neoplasm* OR neoplasm):ti,ab,kw
#7	(tumour* OR tumour):ti,ab,kw
#8	(tumor* OR tumor):ti,ab,kw
#9	(metastas* OR metastas):ti,ab,kw
#10	(SCC* OR SCC):ti,ab,kw
#11	#1 OR #2 OR #3 OR #4 OR #5 OR #6 OR #7 OR #8 OR 9 OR #10
#12	(head NEAR Neck):ti,ab,kw
#13	(face* OR face OR facial* OR facial OR thyroid* OR thyroid OR salivary* OR salivar OR paranasal* OR paranasal OR aero digistive* OR aero digistive OR aerodigistive* OR aerodigistive OR aero-digistive* OR aero-digistive OR UADT OR "middle ear cleft" OR "nasal cavit" OR Larynx* OR Larynx OR laryngeal* OR laryngeal OR glottis* OR glottis OR glottic* OR glottic OR "Oral cavity" OR nasopharynx* OR nas…
#14	Larynx
#15	Pharynx
#16	Mouth
#17	Nose
#18	#12 OR #13 OR #14 OR #15 OR #16 OR #17
#19	(HNSCC):ti,ab,kw
#20	(SCCHN):ti,ab,kw
#21	(LACHN):ti,ab,kw
#22	(opscc OR npscc OR lpscc OR npc):ti,ab,kw
#23	#19 OR #20 OR #21 OR #22
#24	#11 OR #18 OR #23
#25	(exp* palliative care OR experimental palliative care):ti,ab,kw
#26	(palliat*):ti,ab,kw
#27	(advanced disease OR advanced* disease):ti,ab,kw
#28	#25 OR #26 OR #27
#29	(end-stage disease OR end stage disease OR "end-stage disease*" OR end-stage disease OR end-stage illness OR "end-stage illness" OR "end stage" OR end stage):ti,ab,kw
#30	(terminal care OR terminal* care):ti,ab,kw
#31	(terminally ill OR terminal* ill):ti,ab,kw
#32	(terminal* NEAR care):ti,ab,kw
#33	(terminal* NEAR ill OR terminal* stage OR terminal stage OR dying OR close NEAR death):ti,ab,kw
#34	(terminal* NEAR disease):ti,ab,kw
#35	(end NEAR life):ti,ab,kw
#36	#28 OR #29 OR #30 OR #31 OR #32 OR #33 OR #34 OR #35
#37	Radiotherapy
#38	(chemoradiotherap* OR chemoradiotherapy):ti,ab,kw
#39	(chemo-radiotherap* OR chemo-radiotherapy):ti,ab,kw
#40	(chemo radiotherap*):ti,ab,kw
#41	(radiochemotherap* OR radiochemotherapy):ti,ab,kw
#42	(CCRT OR CRT OR CT OR RT):ti,ab,kw
#43	(chemoradiat* OR chemoradiation):ti,ab,kw
#44	(radio-therap* OR radio-therapy):ti,ab,kw
#45	(radiation):ti,ab,kw
#46	(irradiat*):ti,ab,kw
#47	#37 OR #38 OR #39 OR #40 OR #41 OR #42 OR #43 OR #44 OR #45 OR #46
#48	(outcome assessment):ti,ab,kw
#49	Delivery of Health Care
#50	Patient Outcome Assessment
#51	(patient reported outcome OR patient reported outcome*):ti,ab,kw
#52	Patient Reported Outcome Measures
#53	(quality of life):ti,ab,kw
#54	quality of life
#55	#53 OR #54
#56	(health related OR outcome measure OR "QL" OR "QoL" OR "HRQL" OR "HRQoL" OR activities of daily living OR "well being" OR "wellbeing" OR health status):ti,ab,kw
#57	(assessment OR Outcome and Process Assessment OR index OR indices OR instrument OR measure OR profil OR rating OR report OR scale OR schedul* OR scor*):ti,ab,kw
#58	Delivery of Health Care
#59	(self-assessment OR selfassessment OR self-assess* OR questionnaire OR questionnaire* OR questionnair* OR self report OR self-report OR self-report* OR selfreport* OR self report*):ti,ab,kw
#60	("patient concerns inventory" OR PCI):ti,ab,kw
#61	("hospital anxiety and depression scale" OR "visual analog scale" OR "numeric rating scale" OR "Late effects in normal tissue"):ti,ab,kw
#62	(LENT OR "subjective objective management analytic" OR SOMA OR LENT SOMA OR LENT-SOMA OR LENT OR SOMA):ti,ab,kw
#63	("common terminology criteria for adverse events" OR "CTC-AE" OR CTCAE):ti,ab,kw
#64	("Oral mucositis weekly questionnaire-Head and Neck Cancer" OR OMWQ-HN OR "EORTC QLQ-H&N35" OR "QLQ-H&N35" OR "EORTC QLQ-C15-PAL" OR "QLQ-C15-PAL"):ti,ab,kw
#65	("Functional assessment of cancer therapy-Head and Neck" OR Functional AND assessment AND cancer AND therapy-Head AND Neck OR "fact-h&N"):ti,ab,kw
#66	("University of Washington Quality of Life Scale" OR "University of Washington Quality of Life Questionnaire"):ti,ab,kw
#67	(UW-QOL):ti,ab,kw
#68	("Liverpool oral rehabilitation questionnaire"):ti,ab,kw
#69	("Gothenburg trismus questionnaire" OR GTQ):ti,ab,kw
#70	("swallowing quality of Life questionnaire"):ti,ab,kw
#71	("Xerostomia questionnaire" OR XQ):ti,ab,kw
#72	("Vanderbilt head and neck symptom survey" OR VHNSS):ti,ab,kw
#73	("short form 36"):ti,ab,kw
#74	(SF-36):ti,ab,kw
#75	#73 OR #74
#76	(swallow* OR pain OR "skin changes" OR erythema OR ulcer* OR "dry mouth" OR xerostomia OR "dental health" OR dent* OR trismus OR taste OR dysgeusia OR "thick mucous" OR "excess mucous" OR "thick saliva" OR "excess saliva" OR "sticky saliva" OR shoulder OR voice OR hoarseness OR weight OR appetite OR cachexia OR nausea OR nause* OR vomit* OR anxiety OR dyspnea OR "shortness of breath" OR fatigue O…
#77	(functional assessment of cancer therapy general):ti,ab,kw
#78	(“fact-g”):ti,ab,kw
#79	("quality of life radiation therapy instrument"):ti,ab,kw
#80	(quality of life radiation therapy instrument with head and neck companion module):ti,ab,kw
#81	#48 OR #49 OR #50 OR #51 OR #52 OR #55 OR #56 OR #57 OR #58 OR #59 OR #60 OR #61 OR #62 OR #63 OR #64 OR #65 OR #66 OR #67 OR #68 OR #69 OR #70 OR #71 OR #72 OR #73 OR #75 OR #76 OR #77 OR #78 OR #79 OR #80
#82	#11 AND #24 AND #36 AND #47 AND #81
Comments:
Search was conducted on 27 Nov 2020
In order to export clinical trials to a citation manager, the search was repeated in "Cochrane Central Register of Controlled Trials (CENTRAL)" via OVID. CENTRAL is part of the Cochrane Library.
search string
Cochrane Central Register of Controlled Trials (CENTRAL) via OVID
1	(Head and Neck Neoplasms) .mp [.mp=title, original title, abstract, mesh headings, heading words, keyword]
2	Otorhinolaryngologic Neoplasms/
3	Neoplasms/
4	(cancer* or cancer) .mp [.mp=title, original title, abstract, mesh headings, heading words, keyword]
5	(carcinoma* or carcinoma) .mp [.mp=title, original title, abstract, mesh headings, heading words, keyword]
6	(neoplasm* or neoplasm) .mp [.mp=title, original title, abstract, mesh headings, heading words, keyword]
7	(tumor* or tumor) .mp [.mp=title, original title, abstract, mesh headings, heading words, keyword]
8	(tumour* or tumour) .mp [.mp=title, original title, abstract, mesh headings, heading words, keyword]
9	(metastas* or metastas) .mp [.mp=title, original title, abstract, mesh headings, heading words, keyword]
10	(SCC* or SCC) .mp [.mp=title, original title, abstract, mesh headings, heading words, keyword]
11	4 or 5 or 6 or 7 or 8 or 9 or 10
12	3 or 11
13	head Neck .mp [.mp=title, original title, abstract, mesh headings, heading words, keyword]
14	(face* or face or facial* or facial or thyroid* or thyroid or salivary* or salivar or paranasal* or paranasal or aero digistive* or aero digistive or aerodigistive* or aerodigistive or aero-digistive* or aero-digistive or UADT or "middle ear cleft" or "nasal cavit" or Larynx* or Larynx or laryngeal* or laryngeal or glottis* or glottis or glottic* or glottic or "Oral cavity" or nasopharynx* or nas…
15	Larynx/
16	Pharynx/
17	Mouth/
18	Nose/
19	13 or 14 or 15 or 16 or 17 or 18
20	12 or 19
21	("HNSCC" or HNSCC) .mp [.mp=title, original title, abstract, mesh headings, heading words, keyword]
22	("SCCHN" or SCCHN) .mp [.mp=title, original title, abstract, mesh headings, heading words, keyword]
23	("LACHN" or LACHN) .mp [.mp=title, original title, abstract, mesh headings, heading words, keyword]
24	(opscc or npscc or lpscc or npc) .mp [.mp=title, original title, abstract, mesh headings, heading words, keyword]
25	21 or 22 or 23 or 24
26	1 or 2 or 19 or 25
27	exp* palliative care .af
28	palliat* .af
29	"advanced disease*" .tw or "advanced disease*" ti
30	("end-stage disease" or "end stage disease" or "end-stage-illness" or "end-Stage") .af
31	Terminally ill* .af
32	Terminal* Care* .af
33	Terminal* Stage* .af
34	dying* .af
35	close death* .af
36	terminal* disease .af
37	end Life .af
38	31 or 32 or 33 or 34 or 35 or 36 or 37
39	27 or 28 or 29 or 30
40	38 or 39
41	Radiotherapy .mh
42	(chemoradiotherap* or chemo-radiotherap* or chemo radiotherapy or "chemo radiotherapy" or radiochemotherap* or CCRT or CRT or CT*RT or chemoradiat* or radiotherapy or radio-therap* or radiation or irradiat*) .af
43	41 or 42
44	Outcome Assessment .af
45	Patient Outcome Assessment .af
46	patient reported outcome .af
47	patient reported outcome* .af
48	"Patient Reported Outcome Measures" .af
49	quality of life .af
50	health related .af
51	outcome measure .af
52	QL .af
53	QoL .af
54	HRQL .af
55	HRQoL .af
56	activities of daily living .af
57	well being .af
58	wellbeing .af
59	health status .af
60	44 or 45 or 46 or 47 or 48 or 49 or 50 or 51 or 52 or 53 or 54 or 55 or 56 or 57 or 58 or 59
61	assessment .tw
62	(Outcome and Process Assessment) .af
63	(index or indices) .af
64	(instrument or measure or profil or rating or report or scale or schedul* or scor*) .af
65	61 or 62 or 63 or 64
66	(self-assessment or selfassessment or self-assess*) .af
67	(questionnaire* or questionnair*) .af
68	(self report or self*report or self*report* or selfreport* or self report*) .af
69	66 or 67
70	((("patient concerns inventory" or PCI or "hospital anxiety and depression scale" or "visual analog scale" or "numeric rating scale" or "Late effects in normal tissue" or LENT or "subjective objective management analytic" or SOMA or LENT SOMA or LENT*SOMA or LENT*SOMA or "common terminology criteria for adverse events" or "CTC-AE" or CTCAE or "Oral mucositis weekly questionnaire-Head and Neck CAn…
71	60 or 65 or 69 or 70
72	26 and 40 and 43
Comments:
Search was conducted on 27 Nov 2020
